# Supplementary material for: Cryptococcus neoformans Prp8 Intein: An In Vivo Target-Based Drug Screening System in Saccharomyces cerevisiae to Identify Protein Splicing Inhibitors and Explore Its Dynamics
Source: J Fungi (Basel). 2022 Aug 12;8(8):846. doi: 10.3390/jof8080846 (PMC9410109; doi:10.3390/jof8080846)
Supplement: Supplementary file 1 [file jof-08-00846-s001.zip]

Archive with 1 entries (1 files):
- jof-1778599-supplementary.pdf
